# Supplementary material for: Existence of log-phase Escherichia coli persisters and lasting memory of a starvation pulse
Source: Life Sci Alliance. 2021 Nov 18;5(2):e202101076. doi: 10.26508/lsa.202101076 (PMC8605324; doi:10.26508/lsa.202101076)
Supplement: Supplementary file 1 [file LSA-2021-01076_TableS1.xls]

## Sheet: Sheet1
Experiment	Carbon source	Strain	Doubling time (min)
A	Glucose	WT	46.8
B	Glucose	WT	51.4
C	Glucose	WT	52.4
D	Glucose	ΔrelA	47.8
E	Glucose	ΔrelA	44.3
F	Glucose	ΔrelA	50.6
G	Glycerol	WT	103
H	Glycerol	WT	102
I	Glycerol	WT	114
J	Glycerol	ΔrelA	69.8
K	Glycerol	ΔrelA	74.3
L	Glycerol	ΔrelA	76.5
