# Supplementary material for: Existence of log-phase Escherichia coli persisters and lasting memory of a starvation pulse
Source: Life Sci Alliance. 2021 Nov 18;5(2):e202101076. doi: 10.26508/lsa.202101076 (PMC8605324; doi:10.26508/lsa.202101076)
Supplement: Supplementary file 3 [file LSA-2021-01076_TableS3.xls]

## Sheet: Sheet1
Parameters	a0 [1/h]	a1 [1/h]	a2 [1/h]	a3 [1/h]	b1	b2	b3
Model3, WT, gluc.	3.3	0.123	0.0117		0.000332	3.22e-07
Model4, WT, glyc.	2.3	0.301	0.136	0.00159	0.0211	0.00248	2.41e-07
Model3, relA, glucose	3.59	0.129	0.0155		0.000288	4e-06
Model3, relA, glycerol	2.29	0.302	0.0157		0.00426	1.35e-06
Table S3. Parameters estimated by MLE using Minuit. The values are used in the fits shown in Fig S3.
